# Supplementary material for: Exploring climate smart agriculture in Turkey: Enhancing food security and sustainable practices for the reduction of CO₂ emissions
Source: PLoS One. 2026 Mar 31;21(3):e0344924. doi: 10.1371/journal.pone.0344924 (PMC13037976; doi:10.1371/journal.pone.0344924)
Supplement: S2 Data — (XLSX) [file pone.0344924.s002.xlsx]

## Sheet: Total Agriculture
																								Intermittently Flooded
			Managed Soil		Field burining		Urea application		Agriculture total		Enteric fermentation		Manure management		Rice cultivation		Agriculture total			Total		Continuously Flooded		Single Aeration		Muliple aeration
		Years	(Kt CO2 eq.)	(%)	(Kt CO2 eq.)	(%)	(Kt CO2 eq.)	(%)	(Kt CO2 eq.)	(%)	(kt COz eq.)	(%)	(kt COz eq.)	(%)	(kt COz eq.) (%)		(kt COz eq.)	(%)		(kt COz eq.)	Area (ha)	(kt COz eq.)	Area (ha)	(kt COz eq.)	Area (ha)	(kt COz eq.)	Area (ha)			Years	Total	Con.Flooded	Sigle Aeration	Multiple Aeration
1	Group A	1992	17.433	40.2	373	0.7	456	1	46541	100	22397	48.6	5436	11.8	100	0.2	46054	100		100.08	40400	51.84	16 800	14.42	8 090	25.38	15 836		Group A	1992	100.08	51.84	14.42	25.38
2		1993	18.764	39.6	391	0.8	476	1.3	47654	100	23221	49.5	5657	12.1	100	0.2	46928	100		46 348	42978	59.98	16 351	15.79	8 553	29.54	18 537			1993	97.87	59.98	15.79	29.54
3		1994	15.876	39	411	0.7	496	1	44987	100	23025	49.6	5533	11.8	100	0.2	46979	100		99.784	44842	48.68	18 751	17.01	8 294	27.98	17 538			1994	99.784	48.68	17.01	27.98
4		1995	19.543	38.4	353	0.8	516	1	44651	100	22636	47.7	5597	11.8	101	0.2	47407	100		94.013	39562	56.31	15 950	16.58	8 434	24.57	15 318			1995	94.013	56.31	16.58	24.57
5		1996	16.876	37.8	393	0.7	536	1.2	44651	100	22339	49.7	5793	12.9	100	0.2	44926	100		101.29	49955	48.48	21 203	16.71	8 378	32.95	20 318			1996	101.29	48.48	16.71	32.95
6		1997	15.875	37.2	425	0.8	556	1.05	45761	100	21815	49.5	5523	12.5	113	0.3	44080	100		89.634	54779	62.85	25 859	16.59	8 878	33.46	20 542			1997	89.634	62.85	16.59	33.46
7		1998	17.876	36.6	372	0.7	576	1.02	45871	100	21792	48.7	5570	12.4	126	0.3	44757	100		112.51	54995	75.58	25 447	17.22	9 892	33.76	20 670			1998	112.51	75.58	17.22	33.76
8		1999	16.875	36	372	0.8	658	1.54	43988	100	20313	47.8	5166	12.2	124	0.3	42505	100		125.63	59885	73.35	27 566	19.08	10 975	36.47	22 427			1999	125.63	73.35	19.08	36.47
	Group B	2000	18.876	35.4	408	0.8	733	1.7	44312	100	19890	45.5	5348	12.2	135	0.3	43720	100		124.17	64983	79.51	30 133	20.95	10 694	38.55	23 875		Group B	2000	124.17	79.51	20.95	38.55
		2001	18.888	34.8	415	0.7	617	1.5	43987	100	19963	45.1	5448	12.3	147	0.3	44276	100		135.06	57859	87.09	24 800	20.42	13 763	36.35	22 365			2001	135.06	87.09	20.42	36.35
		2002	19.876	37.9	357	0.8	695.5	1.3	47611	100	19234	45.4	5142	12.1	128	0.3	42332	100		146.59	59000	71.62	26 085	25.77	13 138	31.18	19 152			2002	146.59	71.62	25.77	31.18
		2003	16.876	40.2	395	0.7	715.3	1.4	42876	100	18714	46.9	5096	12.8	132	0.3	39894	100		127.96	59809	75.04	27 055	24.65	14 731	31.95	19 616			2003	127.96	75.04	24.65	31.95
		2004	15.875	39.6	357	0.7	735.1	1.4	48761	100	16975	45.1	4540	12.1	135	0.4	37608	100		131.92	65000	78.18	26 697	27.64	15 385	37.72	23 572			2004	131.92	78.18	27.64	37.72
		2005	16.876	40.2	416	0.8	754.9	1.5	42987	100	18874	46.5	4596	11.3	143	0.4	40558	100		134.78	69990	77.87	30 326	28.48	18 949	38.93	24 279			2005	134.78	77.87	28.48	38.93
		2006	15.875	39	380	0.7	774.7	1.4	42998	100	18969	45.9	4590	11.1	156	0.4	41298	100		142.82	84909	88.66	32 926	35.04	22 506	51.89	33 034			2006	142.82	88.66	35.04	51.89
		2007	17.777	38.4	412	0.8	794.5	1.3	43123	100	19680	46.4	4781	11.3	183	0.4	42439	100		156.08	99043	96.05	37 559	41.28	20 419	61.64	38 978			2007	156.08	96.05	41.28	61.64
	Group C	2008	15.875	39	398	0.7	814.3	1.3	43211	100	20352	46.4	5027	11.5	212	0.5	43900	100		182.98	93799	108.95	37 841	35.84	22 762	56.81	35 539		Group C	2008	182.98	108.95	35.84	56.81
		2009	16.876	38.4	385	0.8	834.1	1.4	41765	100	20575	47.4	5081	11.7	203	0.5	43421	100		211.87	99493	110.05	40 325	40.44	22 539	58.22	36 407			2009	211.87	110.05	40.44	58.22
		2010	18.762	39	375	0.7	853.9	1.4	42987	100	20084	48.6	4929	11.9	216	0.5	41302	100		202.71	96444	116.96	38 116	40.65	21 900	57.52	35 789			2010	202.71	116.96	40.65	57.52
		2011	16.876	38.4	362	0.5	873.7	1.5	44877	100	19606	46.6	4863	11.6	208	0.5	42032	100		215.63	98966	110.3	29 856	39.88	21 449	75.86	47 210			2011	215.63	110.3	39.88	75.86
		2012	15.875	37.8	391	0.5	893.5	1.2	46876	100	20946	47.2	5391	12.1	202	0.5	44409	100		208.47	99383	86.23	32 456	38.95	24 647	71.64	45 479			2012	208.47	86.23	38.95	71.64
		2013	17.876	37.2	354	0.4	913.3	1.2	52987	100	22847	48.7	5639	12.7	204	0.4	46901	100		201.88	119664	93.73	41 613	44.29	23 018	84.23	53 405			2013	201.88	93.73	44.29	84.23
		2014	16.875	36.6	361	0.4	913.3	1.4	55766	100	25790	49.5	6425	12.2	249	0.5	52662	100		204.08	110592	120.32	38 670	41.45	25 395	77.44	48 905			2014	204.08	120.32	41.45	77.44
		2015	18.876	36	365	0.4	913.3	1.4	56112	100	26906	48.2	6769	12.1	231	0.4	55858	100		248.91	108649	111.64	39 628	45.22	23 355	69.59	43 626			2015	248.91	111.64	45.22	69.59
	Group D	2016	21.876	35.4	391	0.3	913.3	1.4	56332	100	27154	48.3	7068	12.6	229	0.4	56219	100		230.53	115856	114.59	40 057	41.58	23 912	82.56	52 444		Group D	2016	230.53	114.59	41.58	82.56
		2017	23.765	34.8	389	0.3	913.3	2.2	56431	100	26947	48.1	6956	12.4	240	0.4	56133	100		229.37	116056	115.71	41 763	42.88	23 778	79.38	50 381			2017	229.37	115.71	42.88	79.38
		2018	23.743	37.3	356	0.7	913.3	2.3	63987	100	26984	45.8	7060	12.6	243	0.4	58894	100		239.85	109505	120.66	42 153	42.96	25 606	69.24	43 575			2018	239.85	120.66	42.96	69.24
		2019	23.931	35.2	354	0.8	913.3	1.9	54233	100	30110	47.6	7697	12.2	234	0.4	63262	100		242.83	120137	121.81	43 178	45.84	25 817	81.26	51 353			2019	242.83	121.81	45.84	81.26
		2020	24.543	35.8	361	0.7	1232	1.9	54322	100	32136	49.2	8508	12.8	252	0.4	65338	100		233.65	126419	125.12	44 053	45.94	26 551	89.17	56 549			2020	233.65	125.12	45.94	89.17
		2021	27.543	37.4	431	0.7	1872	2.3	63987	100	33368	49.1	8597	12.6	263	0.4	68023	100		252.22	125398	127.74	43 942	47.08	26.876	86.87	54 905			2021	252.22	127.74	47.08	86.87
		2022	28.871	39.76	432	0.8	2342	2.43333	58986	100	34615	47.3	9060	12.4	262	0.4	73155	100		262.86	126544	127.58	43.997	48.98	27.876	89.87	54.989			2022	262.86	127.58	48.98	89.87
		2023	29.876	41.886	465	0.7	2431	2.63333	63876	100	34651	46.2	9932	12.87	272	0.4	73165	100		261.53	126765	127.64	44.665	48.99	28.664	90.65	55.654			2023	261.53	127.64	48.99	90.65
							Intermittently Flooded						Years	Managed Soil	Field burining	Urea application	(Kt CO2 eq.)
				Total	Continuously Flooded		Single Aeration		Muliple aeration			Group A	1992	17.433	373	456	46541
													1993	18.764	391	476	47654
				Area (ha)		Area (ha)		Area (ha)		Area (ha)			1994	15.876	411	496	44987
		1992	100.08	40400	51.84	16 800	14.42	8 090	25.38	15 836			1995	19.543	353	516	44651
		1993	46 348	42978	59.98	16 351	15.79	8 553	29.54	18 537			1996	16.876	393	536	44651
		1994	99.78	44842	48.68	18 751	17.01	8 294	27.98	17 538			1997	15.875	425	556	45761
		1995	94.01	39562	56.31	15 950	16.58	8 434	24.57	15 318			1998	17.876	372	576	45871
		1996	101.29	49955	48.48	21 203	16.71	8 378	32.95	20 318			1999	16.875	372	658	43988
		1997	89.63	54779	62.85	25 859	16.59	8 878	33.46	20 542		Group B	2000	18.876	408	733	44312
		1998	112.51	54995	75.58	25 447	17.22	9 892	33.76	20 670			2001	18.888	415	617	43987
		1999	125.63	59885	73.35	27 566	19.08	10 975	36.47	22 427			2002	19.876	357	695.5	47611
		2000	124.17	64983	79.51	30 133	20.95	10 694	38.55	23 875			2003	16.876	395	715.3	42876
		2001	135.06	57859	87.09	24 800	20.42	13 763	36.35	22 365			2004	15.875	357	735.1	48761
		2002	146.59	59000	71.62	26 085	25.77	13 138	31.18	19 152			2005	16.876	416	754.9	42987
		2003	127.96	59809	75.04	27 055	24.65	14 731	31.95	19 616			2006	15.875	380	774.7	42998
		2004	131.92	65000	78.18	26 697	27.64	15 385	37.72	23 572			2007	17.777	412	794.5	43123
		2005	134.78	69990	77.87	30 326	28.48	18 949	38.93	24 279		Group C	2008	15.875	398	814.3	43211
		2006	142.82	84909	88.66	32 926	35.04	22 506	51.89	33 034			2009	16.876	385	834.1	41765
		2007	156.08	99043	96.05	37 559	41.28	20 419	61.64	38 978			2010	18.762	375	853.9	42987
		2008	182.98	93799	108.95	37 841	35.84	22 762	56.81	35 539			2011	16.876	362	873.7	44877
		2009	211.87	99493	110.05	40 325	40.44	22 539	58.22	36 407			2012	15.875	391	893.5	46876
		2010	202.71	96444	116.96	38 116	40.65	21 900	57.52	35 789			2013	17.876	354	913.3	52987
		2011	215.63	98966	110.3	29 856	39.88	21 449	75.86	47 210			2014	16.875	361	913.3	55766
		2012	208.47	99383	86.23	32 456	38.95	24 647	71.64	45 479			2015	18.876	365	913.3	56112
		2013	201.88	119664	93.73	41 613	44.29	23 018	84.23	53 405		Group D	2016	21.876	391	913.3	56332
		2014	204.08	110592	120.32	38 670	41.45	25 395	77.44	48 905			2017	23.765	389	913.3	56431
		2015	248.91	108649	111.64	39 628	45.22	23 355	69.59	43 626			2018	23.743	356	913.3	63987
		2016	230.53	115856	114.59	40 057	41.58	23 912	82.56	52 444			2019	23.931	354	913.3	54233
		2017	229.37	116056	115.71	41 763	42.88	23 778	79.38	50 381			2020	24.543	361	1232	54322
		2018	239.85	109505	120.66	42 153	42.96	25 606	69.24	43 575			2021	27.543	431	1872	63987
		2019	242.83	120137	121.81	43 178	45.84	25 817	81.26	51 353			2022	28.871	432	2342	58986
		2020	233.65	126419	125.12	44 053	45.94	26 551	89.17	56 549			2023	29.876	465	2431	63876
		2021	252.22	125398	127.74	43 942	47.08	26.876	86.87	54 905
		2022	262.86	126544	127.58	43.997	48.98	27.876	89.87	54.989
		2023	261.53	126765	127.64	44.665	48.99	28.664	90.65	55.654
						16.08	8 693	32.16	20 379
							14.42	7764	25.38	15 836
							15.79		29.54	18 537
							17.01		27.98	17 538
							16.58		24.57	15 318
							16.71		32.95	20 318
							16.59		33.46	20 542
							17.22		33.6	20 670
							19.08		36.47	22 427
							20.95		38.55	23 875
							20.42		36.35	22 365
							25.7		31.18	19 152
							24.65		31.95	19 616
							27.4		37.72	23 572
							28.48		38.93	24 279
							35.04		51.89	33 034
							41.28		61.64	38 978
							35.84		56.81	35 539
							40.44		58.22	36 407
							40.65		57.52	35 789
							39.8		75.86	47 210
							38.95		71.4	45 479
							44.29		84.3	53 405
							41.45		77.44	48 905
							45.2		69.59	43 626
							41.58		82.56	52 444
							42.8		79.38	50 381
							42.6		69.24	43 575
							45.84		81.26	51 353
							45.94		89.17	56 549
							47.08		86.87	54 905

## Sheet: Decoupling
					Managed Soil	Field burining	Urea application	Enteric fermentation	Manure management	Rice cultivation
		Continously Flooded	Av.return	Group A	0.038	-0.058	-0.042	0.694	-0.28	-0.111
				Group B	-0.203	0.277	0.097	-0.045	-0.036	-0.043
				Group C	0.126	0.045	0.023	-0.479	-0.574	-0.206
				Group D	-0.467	0.108	0.478	-0.663	0.264	0.255
			Total Risk	Group A	0.278	0.414	0.141	1.832	0.424	0.178
				Group B	0.708	0.742	0.168	0.052	0.217	0.175
				Group C	0.832	0.326	0.2	1.356	0.78	0.254
				Group D	0.834	0.891	1.079	0.668	0.525	0.434
		Single Aeration	Av.return	Group A	0.187	0.023	0.141	-0.2	-0.353	-0.226
				Group B	-0.401	0.504	0.123	0.004	-0.347	-0.319
				Group C	-0.136	-0.085	-0.053	-0.317	-0.616	-0.114
				Group D	-0.021	0.125	-0.011	0.427	-0.337	-0.269
			Total Risk	Group A	0.402	0.448	0.566	0.813	0.355	0.261
				Group B	1.043	1.344	0.288	0.081	0.771	0.743
				Group C	0.159	0.107	0.054	0.774	0.8	0.595
				Group D	0.589	1.39	0.405	1.54	0.415	0.392
		Muliple Aeration	Av.return	Group A	-0.026	-0.959	0.11	0.237	1.006	0.178
				Group B	-0.047	-0.028	-0.028	0.622	-0.012	0.486
				Group C	-0.186	-0.167	-0.086	-0.085	0.064	-0.217
				Group D	-0.305	-0.004	0.162	-0.252	-0.81	0.039
			Total Risk	Group A	0.231	1.169	0.366	0.68	1.826	0.614
				Group B	0.139	0.275	0.076	1.154	0.318	0.899
				Group C	0.791	0.49	0.245	0.566	0.216	0.287
				Group D	0.751	0.693	0.23	0.393	3.079	0.225
					Managed Soil	Field burining	Urea application	Enteric fermentation	Manure management	Rice cultivation
		Continously Flooded	Av.return	Group A	0.038	-0.058	-0.042	0.694	-0.28	-0.111
				Group B	-0.203	0.277	0.097	-0.045	-0.036	-0.043
				Group C	0.126	0.045	0.023	-0.479	-0.574	-0.206
				Group D	-0.467	0.108	0.478	-0.663	0.264	0.255
			Total Risk	Group A	0.278	0.414	0.141	1.832	0.424	0.178
				Group B	0.708	0.742	0.168	0.052	0.217	0.175
				Group C	0.832	0.326	0.2	1.356	0.78	0.254
				Group D	0.834	0.891	1.079	0.668	0.525	0.434
		Single Aeration	Av.return	Group A	0.187	0.023	0.141	-0.2	-0.353	-0.226
				Group B	-0.401	0.504	0.123	0.004	-0.347	-0.319
				Group C	-0.136	-0.085	-0.053	-0.317	-0.616	-0.114
				Group D	-0.021	0.125	-0.011	0.427	-0.337	-0.269
			Total Risk	Group A	0.402	0.448	0.566	0.813	0.355	0.261
				Group B	1.043	1.344	0.288	0.081	0.771	0.743
				Group C	0.159	0.107	0.054	0.774	0.8	0.595
				Group D	0.589	1.39	0.405	1.54	0.415	0.392
		Muliple Aeration	Av.return	Group A	-0.026	-0.959	0.11	0.237	1.006	0.178
				Group B	-0.047	-0.028	-0.028	0.622	-0.012	0.486
				Group C	-0.186	-0.167	-0.086	-0.085	0.064	-0.217
				Group D	-0.305	-0.004	0.162	-0.252	-0.81	0.039
			Total Risk	Group A	0.231	1.169	0.366	0.68	1.826	0.614
				Group B	0.139	0.275	0.076	1.154	0.318	0.899
				Group C	0.791	0.49	0.245	0.566	0.216	0.287
				Group D	0.751	0.693	0.23	0.393	3.079	0.225
